# Supplementary material for: Improving the trajectory of transpedicular transdiscal lumbar screw fixation with a computer-assisted 3D-printed custom drill guide
Source: PeerJ. 2017 Jul 13;5:e3564. doi: 10.7717/peerj.3564 (PMC5511502; doi:10.7717/peerj.3564)
Supplement: Supplemental Information 1 — Raw data [file peerj-05-3564-s001.xlsx]

## Sheet: Sheet1
	CATIA					3D printed model
No.	Left α	Right α	Left β	Right β		Left α1	Right α1	Left β1	Right β1
1	48.84	46.69	17.43	21.84		46.23	44.21	21.16	22.52
2	45.38	45.62	33.32	27.35		46.44	48.61	34.53	28.19
3	54.32	49.37	19.81	19.72		59.32	54.74	20.09	20.53
4	57.17	59.32	28.77	24.83		55.29	59.76	30.35	28.81
5	54.96	53.33	10.45	15.67		53.57	56.63	11.32	13.93
6	47.38	43.32	29.83	32.57		45.34	45.32	34.75	33.37
7	47.22	42.22	6.95	12.9		46.62	42.91	9.99	11.66
8	39.21	44.84	10.72	8.39		42.09	43.39	14.48	9.23
9	49.29	46.2	33.86	35.49		47.57	48.23	30.02	34.69
10	51.68	45.46	27.13	27.89		49.53	46.57	29.42	27.12
11	53.36	45.96	27.55	27.24		48.84	45.87	26.62	22.34
12	55.09	52.98	27.92	33.29		47.9	49.52	27.9	37.47
13	51.43	48.84	9.06	14.43		55.48	51.66	10.13	12.58
14	52.8	55.68	43.91	37.6		46.6	53.36	44.12	33.76
15	55.92	50.73	33.97	32.91		52.13	53.34	28.28	33.12
16	40.59	44.36	20.43	16.65		42.24	43.09	22.14	16.69
17	46.31	51.58	21.36	26.63		45.81	48.52	29.74	24.93
18	45.72	47.02	35.49	34.56		44.73	48.83	31.27	34.36
19	53.83	54.32	21.55	24.43		47.42	50.72	20.93	22.33
20	51.68	51.81	15.23	18.53		46.54	46.64	19.16	19.87
21	51.59	50.53	20.7	18.86		47.37	42.22	18.73	17.17
22	45.25	45.27	22.21	17.32		49.41	46.29	16.3	22.16
23	45.81	44.5	32.18	33.75		42.42	49.47	33.31	34.5
24	52.76	53.49	24.74	26.74		52.38	51.34	29.59	29.58
25	45.63	49.36	23.4	30.33		55.18	52.66	25.57	32.06
26	44.73	47.12	28.22	28.07		47.56	43.4	28.42	25.8
27	44.57	43.43	21.25	29.62		45.01	46.04	24.74	31.21
28	42.42	41.58	25.34	29.4		38.37	45.46	26.15	28.75
29	53.72	47.84	29.19	24.71		52.35	51.89	27.73	26.41
30	54.3	51.09	22.47	26.01		51.84	55.3	24.26	27.79
